# Supplementary material for: Immersion Phase Separation 3-Dimensional Printing for Strain-Stiffening Hydrogel Scaffolds
Source: Research (Wash D C). 2025 Jun 17;2025:0742. doi: 10.34133/research.0742 (PMC12172163; doi:10.34133/research.0742)
Supplement: Supplementary 1 — Figs. S1 to S10 Movies S1 to S3 [file research.0742.f1.zip]

Archive with 4 entries (4 files):
- Movie S1.mp4
- Movie S2.mp4
- Movie S3.mp4
- sm.docx
